# Supplementary material for: Does Day-to-Day Variability in Stool Consistency Link to the Fecal Microbiota Composition?
Source: Front Cell Infect Microbiol. 2021 Jul 20;11:639667. doi: 10.3389/fcimb.2021.639667 (PMC8386168; doi:10.3389/fcimb.2021.639667)
Supplement: Supplementary Table 1A — Inter-item correlations (Pearson correlations) between observed species of consecutive samples, for healthy subjects and IBS patients separately. [file DataSheet_1.zip]

Archive with 13 entries (13 files):
- Supplementary Figure 1A.pdf
- Supplementary Figure 1B.pdf
- Supplementary Figure 2.pdf
- Supplementary Figure 3A.pdf
- Supplementary Figure 3B.pdf
- Supplementary Figure 3C.pdf
- Supplementary Figure 3D.pdf
- Supplementary Figure 3E.pdf
- Supplementary Figure 4A.pdf
- Supplementary Figure 4B.pdf
- Supplementary Figure 5A.pdf
- Supplementary Figure 5B.pdf
- Supplementary Methods and Results.docx
